# Supplementary material for: Breastfeeding in primiparous women – expectations and reality: a prospective questionnaire survey
Source: BMC Pregnancy Childbirth. 2023 Sep 9;23:654. doi: 10.1186/s12884-023-05971-1 (PMC10493027; doi:10.1186/s12884-023-05971-1)
Supplement: Supplementary file 1 — Additional file 1. [file 12884_2023_5971_MOESM1_ESM.zip]

Archive with 3 entries (3 files):
- Questionnaire 1.pdf
- Questionnaire 2.pdf
- Questionnaire 3.pdf
